# Supplementary material for: DDX3X-related neurodevelopmental disorder in males – presenting a new cohort of 19 males and a literature review
Source: Eur J Hum Genet. 2025 Mar 31;33(8):980–8. doi: 10.1038/s41431-025-01832-x (PMC12322063; doi:10.1038/s41431-025-01832-x)
Supplement: Supplementary file 1 — Table S1 - Clinical characteristics [file 41431_2025_1832_MOESM1_ESM.xlsx]

## Sheet: New cohort
																				Yes	No	Total (yes+no)**	Percentage (yes/total)	Summary
Individual	1.1	1.2 (cousin of 1.1)	2	3	4	5	6	7	8.1	8.2 (brother of 8.1)	9	10	11	12	13	14	15	16	17
Genotype
Variant (cDNA) in NM_001356.5	c.491A>G	c.491A>G	c.626A>T	c.806C>T	c.943C>A	c.1156C>T	c.1367C>T	c.1383A>T	c.1450C>G	c.1450C>G	c.1462C>T	c.1462C>T	c.1462C>T	c.1462C>T	c.1462C>T	c.1565T>C	c.1702C>G	c.1910-15_1910-2del	c.1910-2A>G
Variant (gDNA) in GRCh37/hg19	g.41202037A>G	g.41202037A>G	g.41202551A>T	g.41203323C>T	g.41203570C>A	g.41204563C>T	g.41205533C>T	g.41205549A>T	g.41205616C>G	g.41205616C>G	g.41205628C>T	g.41205628C>T	g.41205628C>T	g.41205628C>T	g.41205628C>T	g.41205825T>C	g.41206198C>G	g.41206878_41206891del	g.41206891A>G
Variant (gDNA) in GRCh38/hg38	g.41342784A>G	g.41342784A>G	g.41343298A>T	g.41344070C>T	g.41344317C>A	g.41345310C>T	g.41346280C>T	g.41346296A>T	g.41346363C>G	g.41346363C>G	g.41346375C>T	g.41346375C>T	g.41346375C>T	g.41346375C>T	g.41346375C>T	g.41346572T>C	g.41346945C>G	g.41347625_41347638del	g.41347638A>G
Variant (p.)	p.(Asp164Gly)	p.(Asp164Gly)	p.(His209Leu)	p.(Ser269Phe)	p.(Arg315Ser)	p.(Pro386Ser)	p.(Ser456Phe)	p.(Leu461Phe)	p.(Leu484Val)	p.(Leu484Val)	p.(Arg488Cys)	p.(Arg488Cys)	p.(Arg488Cys)	p.(Arg488Cys)	p.(Arg488Cys)	p.(Ile522Thr)	p.(Pro568Ala)	p.?	p.?
Inheritance	Maternal	Maternal	De novo	Maternal (de novo in mother)	Maternal (de novo in mother)	Maternal (de novo in mother)	De novo	Maternal (variant not present in mother of mother)	Maternal	Maternal (brother of ind 8.1)	De novo	De novo	De novo	De novo	Maternal	Maternal	Maternal (variant present in mother of mother)	Maternal	Maternal					6 de novo, 11 maternal (3 de novo in mother, 1 mo mo +, 1 mo mo -)
XCI skewing test in mother	NA	NA	NA	NA	Random X-inactivation	NA	NA	NA	Extreme skewing	Extreme skewing	NA	NA	NA	NA	NA	Random X-inactivation	NA	Extreme skewing	NA
Testing method	WES	Segregation DDX3X variant + WES	WGS	WES	WES	WES	WES	WES	WES	Segregation DDX3X variant	WES	WES	WES	WES	WES	WES	WGS	WGS	WES
Other SNVs or CNVs of interest (class 4-5)	No	No	No		Yes (likely pathogenic variant in KMT2C: c.13783C>T p.(Arg4595Cys) de novo)		No		No		No	No	No	No	No	No	No	No
General information
Gender	Male	Male	Male	Male	Male	Male	Male	Male	Male	Male	Male	Male	Male	Male	Male	Male	Male	Male	Male
Age at detection of DDX3X variant	7 yrs	20 yrs	3 yrs	5 yrs	5 yrs	9 months	8 yrs	9 yrs	37 yrs	47 yrs	19 yrs	17 yrs	2 yrs	21 months	21 months	16 yrs	4 yrs	20 yrs	10 yrs					Mean 12.27 yrs; median 8 yrs; range 9 m - 47 yrs
Abnormalities during pregnancy/delivery	No	Yes (cesarian section, breech position)	Yes (triplet pregnancy, placental abruption at 33+3, emergency caesarian section)	Yes (breech position)	Yes (HELLP syndrome, prematurity, dysmaturity)	Yes (Blake's pouch cyst on prenatal ultrasound, caesarian section for partial placental abruption)	No	No	Yes (prematurity, caesarian section because of breech presentation and partial placental abruption, asphyxia for which resuscitation was needed)	Yes (IUGR)	No	No	Yes (IUGR, caesarian section due to lack of fetal movement)	Yes (abnormal septum pellucidum on prenatal ultrasound, emergency ceasarian section for tachycardia, 1 week of hospitalisation for hypoglycemia)		Yes (gestational diabetes, caesarian section because of long delivery)		Yes (unilateral cleft lip and palate diagnosed on prenatal ultrasound)	Yes (increased nuchal translucency on prenatal ultrasound, maternal hypertension)	12	5	17	70.5882	E.g.: 7 caesarian section, 3 breech position, 4 abnormalities on prenatal ultrasound, 3 (partial) placental abruption
Gestational age at birth	42 weeks	36 weeks	33+3 weeks	39 weeks	35+1 weeks	35 weeks	40 weeks	41 weeks	32 weeks	35 weeks	42 weeks	Full term	37.5 weeks	39 weeks	38 weeks	Full term	40 weeks	Term	39 weeks					6/19 <37 wk (premature)
Birth weight*	4000 g (+0.084 SD)	2950 g (+0.44 SD)	1700 g (-0.58 SD)	3500 g (-0.023 SD)	1690 (-1.78 SD)	3060 g (+1.34 SD)	3700 g (+0.70 SD)	3470 g (-0.75 SD)	1695 g (-0.19 SD)	~1500 g (-2.2 SD)	3510 g (-0.76 SD)	2863 g (-1.6 SD)	2890 cm (+0.8 SD)	3600 g (+0.99 SD)	2882 g (+0.23 SD)	4500 g (+1.30 SD)	2410 g (-2.1 SD)							2/17 <-2 SD (dysmature)
Family
Siblings	Yes (one full brother and one maternal half-brother; neurotypical development, DDX3X variant absent)	Yes (one sister; neurotypical development)	Yes (part of triplets with two sisters, one other sister; neurotypical development, one has mild pulmonary stenosis)	Yes (one sister)	Yes (one paternal half-brother and one paternal half-sister)	Yes (one sister; healthy)	Yes (one sister)	Yes (one brother; healthy, DDX3X variant absent)	Yes (one brother - ind 8.2; affected, carrier)	Yes (one brother - ind. 8.1; affected, carrier)	No	Yes (one maternal half-brother and one maternal half-sister; unaffected)	Yes (two sisters and one brother)	No	Yes (two sisters; healthy)	Yes (one sister; she has ID (IQ 64), autism, coarse face, small stature (-2.5 SD); DDX3X variant absent; WES normal)	No	Yes (one brother and two sisters; unaffected)	Yes (one sister)
Neurodevelopmental symptoms in mother (if carrier)	Yes (dyslexia)	Yes (prematurity, no clear developmental delay, but went to school for children with learning difficulties)	NA	No	No	Yes (learning problems, special school)	NA	Yes (learning difficulties as a child, received advise to go to special school but continued regular schooling with difficulty, hypermobility)	No (no information on cognitive functioning, dysmorphic features present)	No (no information on cognitive functioning, dysmorphic features present)	NA	NA	NA	NA	No	No	No	No	Yes (mild learning disability, ADHD)	5	7	12	41.6667	4 learning difficulties (2 special needs education), 1 dyslexia, 1 ADHD
Did mother have any miscarriages?			No	No	No	No	Yes (one miscarriage)	Yes (one miscarriage early in pregnancy)								Yes (one miscarriage very early in pregnancy)		Yes (multiple early miscarriages, one termination of pregnancy of a male with cardiovascular abnormalities and Dandy-Walker syndrome without genetic testing)	No
Patient measurements* (most recent value)
Height	134 cm (+0.63 SD)	185 cm (+0.17 SD)	122 cm (+2.1 SD)	118 cm (-0.57 SD)	108.6 cm (-2.1 SD)	74 cm (+0.14 SD)	143 cm (~ +1.7 SD)	147 cm (+0.31 SD)	187 cm (+0.47 SD)	183.5 cm (-0.026 SD)	127.5 cm (+0.28 SD)	163.5 cm (-1.5 SD)	92 cm (-0.62 SD)	92 cm (+0.67 SD)	102.5 cm (+0.07 SD)	173 cm (-0.81 SD)	113.5 (-1 SD)	167 cm (-1.5 SD)	143 cm (-0.32 SD)					1/19 > +2 SD, 1/19 < -2 SD
Weight	39.1 kg (+3.0 SD weight-for-age, +3.3 SD BMI)	120.7 kg (+4.6 SD weight-for-age, +3.5 SD BMI)		17.6 kg (-2.0 SD weight-for-age, -2.7 SD BMI)	16.2 kg (-2.4 SD weight-for-age, -1.47 SD BMI)	11.5 kg (+0.65 SD)	39 kg (~ +1.9 SD weight-for-age, +1.4 SD BMI)	45.5 kg (+1.95 SD weight-for-age, +2.15 SD BMI)	75.8 kg (+0.29 SD weight-for-age, +0.1 SD BMI)	93.4 kg (+2.18 SD weight-for-age, +2.15 SD BMI)	25.4 kg (+0.16 SD weight-for-age, -0.03 SD BMI)	45.7 kg (-2.28 SD weight-for-age, -1.89 SD BMI)	12 kg (-1.58 SD weight-for-age, -1.86 SD BMI)	12.8 kg (-0.3 SD weight-for-age, -1.1 SD BMI)	15.6 kg (-0.34 SD weight-for-age, -0.75 SD BMI)	60 kg (-0.16 SD weight-for-age, +0.30 SD BMI)	19 kg (-1 SD)		35.5 kg (-0.28 SD)					4/17 BMI > +2 SD, 2/17 BMI < -2 SD
Head circumference	53 cm (+0.4 SD)	62 cm (+2.5 SD)	54 cm (+1.7 SD)	51.9 cm (0 SD)	51.4 cm (-0.2 SD)	53,5 cm (+1.3 SD)	58 cm (+4 SD)	54.3 cm (+0.5 SD)	58 cm (0 SD)	56.3 cm (-0.9 SD)	52 cm (-0.12 SD)	55.4 cm (~ -0.67 SD)	49 cm (-0.35 SD)	52 cm (+2.0 SD)	52 cm (+1.1 SD)	56 cm (-0.2 SD)	49 cm (-1.5 SD)	57.5 cm (+0.5 SD)	54.0 cm (+0.30 SD)					3/19 macrocephaly, 0/19 microcephaly
Age at these measurements	7 yrs 8 months	20 yrs	5 yrs 8 months	6 yrs 2 months	5 yrs 10 months	Diverse time points	8 yrs 3 months	10 yrs 3 months	40 yrs	50 yrs	7 yrs 8 months	16 yrs 8 months	3 yrs	28 months	4 yrs	16 yrs	6 yrs		11 yrs
Neurodevelopment
Developmental delay	Yes (delay in non-verbal cognitive development and speech/language development)	Yes (special needs school, cluster 2)	Yes	Yes (mild)	Yes	Yes	Yes (global developmental delay)	Yes (special needs school, is said to function at 3.5-4 yrs when 10 yrs old)	Yes	Yes	Yes	Yes (moderate)	Yes	Yes	Yes	Yes (psychomotor delay, language delay)	Yes (global developmental delay)	Yes	Yes	19	0	19	100
Intellectual disability		Yes (mild)	Yes (mild)	No (borderline)	Yes (mild)	NA (too young to classify)	No	Yes (severe)	Yes	Yes	Yes (severe)	Yes (moderate)	Yes (mild)			Yes (mild)	Yes (moderate)	Yes (moderate)	Yes (mild)	13	2	15	86.6667	6 mild, 3 moderate, 2 severe, 2 unknown
IQ test results		Total IQ 63 (VIQ 58, PIQ 75)		Total IQ 75	Total IQ 66 (VIQ 79, PIQ 62)											Total IQ 65			Total IQ 56					Mean 67 (out of 5); range 56-75
If applicable: type IQ test + age at IQ test		2010: WISC-III		SON-IQ=75, SON-PS=71, SON-RS= 84 (2020)	WPPSI-III-NL (2020)			Bayley-111-NL (4 yrs)											7 yrs
Motor developmental delay	Yes	Yes	Yes	No	Yes	Yes	Yes (gross motor dyspraxia)	Yes	Yes (fine motor skills delayed, cannot write, falls a lot, walks slowly)	Yes	Yes (sat unsupported at 16 months, very late to walk independently)	Yes	Yes	Yes	Yes	Yes	Yes		Yes	17	1	18	94.4444
Age of first independent steps	21 months	21 months	18 months	18 months	24 months	2.5 yrs	~2 years	3.5 yrs	24 months			~3 yrs	25 months	Not acquired	2 yrs	18 months	3.5 yrs		28 months					Mean 26 months (out of 15); median 24 months; range 18-42 months
Speech/language developmental delay	Yes	Yes	Yes	Yes	Yes	Yes	Yes	Yes	Yes	Yes	Yes	Yes	Yes	Yes	Yes	Yes	Yes	Yes	Yes	19	0	19	100
Age of first words		2 yrs	18 months	24 months		5 yrs	~3 yrs					23 months	27 months	18 months	18 months	24 months		8 years (only one word)	18 months					Mean 32 months (out of 12); median 24 months; range 18-96 months
Formal speech/language disorder	No		Yes (severe speech and language delay)	Yes (developmental language disorder, articulation problems)			Yes (verbal dyspraxia, moderate receptive and severe expressive language disorder, articulation problems)	No			Yes (expressive speech/language disorder, verbal dyspraxia, drooling as child)		Yes	Yes	Yes (approximately 75% deficit within the areas of pre-linguistic skills, receptive/expressive language)		Yes (words association, abnormal pronunciation, articulation problems)		Yes (mixed language delay, speech apraxia, articulation problems)	9	2	11	81.8182	1 TOS, 3 verbal dyspraxia/speech apraxia, 3 mixed language problems, 1 expressive, 1 pronounciation, 1 severe speech/language delay
Speech therapy	Yes (in the past)		Yes	Yes		Yes	Yes	Yes		Yes (past)		Yes (past)	Yes	Yes	Yes		Yes	Yes	Yes	14	0	14	100
Current speech/language capacities			Talks in sentences; problems with word order, flow and grammar		Good capacities, but echolalia			Uses a few words, gestures and pointing, speech computer	Speaks little, speaks in separate words, difficult to understand, sometimes uses gestures	Speaks in sentences, problems with intelligibility		Short sentences only (repetitive, 'childlike')	2-3 words	1 word	Very few words, mostly nonverbal		Few words at 4 years old, needs help for daily life							4/7 minimally verbal (>4 yrs)
Abnormalities in behaviour/psychiatry	Yes	Yes (PDD-NOS)	Yes	No	Yes	No	Yes (anxiety + ASD)	Yes (severe problems, difficult to play alone, can be agressive towards mother, wakes up during night)	Yes	No		Yes (hand flaps at times, no danger awareness)	Yes	Yes	Yes (signs of ASD, no sense of danger)	Yes	No	Yes (biting, spitting)	Yes (ADHD)	14	4	18	77.7778
Formal diagnosis of autism spectrum disorder	No	Yes (PDD-NOS)	Yes (difficulty reading emotions, frustration, agression, plays alone, fixations, sensory seeking) (diagnosis made by paediatrics team, based on DSM-V criteria)	No	Yes (needs clarity and structure, rituals, sensory sensitive, difficulty in social contact) (diagnosis made by paediatric psychologist and paediatric psychiatrist after observational testing)	No (but difficulty in adapting to changes)	Yes (DSM-5 Diagnostic Criteria for Autism Spectrum Disorder and CARS2-ST score 38; diagnosis at age of 8 years)	No	No	No		No	No	No	Yes (global difficulties: social/emotional, nonverbal, relationships, sensory issues, obsession with wheels)	Yes (slow in processing, low insight in own acting, needs structure, withdraws from social situations) (diagnosis made by psychologist after testing)	No	No	No	6	12	18	33.3333
Signs of autism spectrum disorder (without formal diagnosis)	Yes (fluttering when enthousiastic, temper tantrums)	NA	NA	No	NA	No	NA	Yes (difficulty with changes, compulsive behaviour, sensory sensitive)	Yes (rigid in behaviour, rarely anger outbursts)	No		Yes (recurrent hand flapping)	Yes	No	NA	NA		Yes (not further specified)	No					6 extra, so ASD/signs: 12/18 (66.7%)
Formal diagnosis of ADHD/ADD	No	No	Yes (diagnosis made by paediatrics team, based on DSM-V criteria)	No	No	No	No	No	No	No		No	Yes (tested with ADI-R) (hyperactivity, distractibility, hypersociability)	NA (too young)		No	No	No	Yes	3	13	16	18.75
Signs of ADHD/ADD (without formal diagnosis)		No	NA	No		No	No			No		No	NA	Yes (hyperactivity, distractibility, intolerance to frustration)	Yes (short attention span, hyperactivity)			No	NA					2 extra, so ADHD/signs: 5/18 (27.8%)
Hypotonia	Yes (neonatal)		Yes (mouth)	No	No	No	Yes	Yes (axial)	No	No		No	No	Yes	Yes		Yes	No	Yes	8	8	16	50
Hypertonia			No	No	Yes	Yes			Yes	Yes (very stiff)		No	No	No	No			No	No	4	8	12	33.3333
Movement problems	Yes (abnormal gait, stiff, clumsy, bent over, almost tripping, left foot turned inwards with walking, left leg 1.5cm shorter)	Yes (clumsy walking)	Yes (clumsy walking, frequent falls, coordination problems)	Yes (mild ataxia, mild intention tremor)	No	No	Yes (poor coordination)	Yes (ataxia)	Yes (stiff legs)	Yes (stiff legs)	Yes (diplegic cerebral palsy)	Yes (frequent falls)	Yes (falls)	No	Yes (mildly ataxic, discoordinated gait)	Yes (muscle twitches, DD non-cortical myoclonia)	Yes (persistent ataxic walking)	No		14	4	18	77.7778	Ataxia/coordination 6, stiff legs 3, abnormal gait otherwise 2, CP 1, muscle twitches 1, frequent falls
Epilepsy	No	No	No	No	No	No (once at age 3 yrs)	No	Yes (complex partial epilepsy, 4 yrs, temporary use of carbamazepine)	Not sure	No		No	No	No	No (but intermittent staring spells)	No	No	No (one febrile seizure)	No (one febrile seizure)	1	16	17	5.88235	Also 3 had a single (febrile) seizure, 1 staring spells
Structural brain abnormalities	NA		Yes (thick corpus callosum, enlarged ventricles)	Yes (very mild shape abnormality of corpus callosum)	NA	Yes (Blake pouch and small brainstem, development of hydrocephaly (VPD-drain), thin corpus callosum)	No (brain scan normal, age 18 months)	Yes (dilated occipital horns lateral ventricles, prominent perivascular spaces parieto-occipital, thin aspect splenium corpus callosum, thin aspect brainstem, prominent fourth ventricle, retrocerebellar/arachnoid cyst, underdeveloped hippocampus)	Yes (ultrasound brain: supratentorial hydrocephalus, mildly widened ventricles, probably due to atrophy; CT scan brain also abnormal)	NA	Yes (mild non-progressive periventricular white matter hyperintensity in parietal regions)	No (brain scan normal)	Yes (delayed myelination and Virchow-Robin spaces)	Yes (prenatal abnormal septum pellucidum)	No (brain scan normal)	No (brain scan normal at 16 yrs)	Yes (partial agenesis of corpus callosum)	No (brain scan: no gross abnormalities)	Yes (ventriculomegaly requring VP shunt)	10	5	15	66.6667	5 corpus callosum abnormalities, 4 hydrocephaly/ventriculomegaly, 2 small/thin brainstem, 2 cyst, 1 low white matter volume, 1 prominent perivascular space, 1 hippocampus anomaly, 1 white matter hyperintensity, 1 delayes myelination, 1 Virchow Robin spaces, 1 septum pellucidum anomaly
Additional features
Skeleton/limb abnormalities	Yes (lordosis)		No	No	No	No	No	Yes (osteochondral defect talus left, calcification medial malleolus; pseudoplagiocephaly right)	Yes (hallux valgus interphalangius bilateral, hypoplasia dig 2-3, hammertoe dig 3 right (surgery), multiple fractures)	Yes (kyphosis, scoliosis, hallux valgus)	No	No	No	Yes (left foot malposition, external rotation)	No	No		Yes (short stature)	No	6	11	17	35.2941	4 foot anomalies (2 hallux valgus), 1 lordosis, 1 kyphosis, 1 scoliosis, 1 short stature
Joint laxity	Yes		No	No		No	Yes	Yes	No	No	No	Yes	No	No	No	No	No	No	No	4	13	17	23.5294
Facial dysmorphisms	Yes (deep-set eyes, fleshy ears, dent in tip of nose, prominent philtrum, cupid's bow, thin upper lip, big incisors, space between teeth)	Yes (brachycephaly, synophrys, deep-set eyes, exotropia, broad nasal tip with low hanging columella and crease in nasal tip, hypoplastic alae nasi, flat helix, messy teeth)	No	No	Yes (large ears, long philtrum)	Yes (high forehead, mild downslanted palpebral fissures, retromicrognathia, mild low set ears)	Yes (mild frontal bossing)	Yes (mild upslanted palpebral fissures, mild deep-set eyes, low-set ears, posteriorly rotated ears)	Yes (prominent forehead, deep-set eyes, low-set ears, crease earlobes, deep nasal bridge, short philtrum, high narrow palate, mild hypertelorism, broad tip of nose, coarse features, brachycephaly)	Yes (high broad forehead, mild deep-set eyes, small alae nasi, small chin, small mouth, high narrow palate, messy teeth, large uvula, eartag left, crease earlobe left)	Yes (large anteverted ears, tall forehead, full chin)	Yes (low-set posteriorly rotated ears, broad nasal tip, low posterior hairline, oval face)	Yes (large ears)	No	Yes (coarse features, upturned nose, thin lips, rounded penciled eyebrows, bilateral epicanthal folds)	Yes (synophrys, upslanted palpebral fissures, mildly deep-set eyes, full nasal tip with long columella, broad mouth with thin upperlip, high forehead, mild brachycephaly)	Yes	Yes (broad forehead, pominent nasal tip, low hanging columella, thin upper lip, large simple ears, crease right earlobe, retrognathia)	Yes (mild facial asymmetry, prominent ears with simple helices)	16	3	19	84.2105	7 high/broad/pominent forehead, 6 deep-set eyes, 6 large/prominent ears, 5 broad nasal tip, 4 low-set ears, 4 thin upper lip, 3 hypoplastic alae nasi, 3 messy teeth, 3 brachycephaly, 3 low columella, 3 retro/micrognathia, 3 crease earlobe, 2 dent nose, 2 upslant, 2 high palate, 2 coarse features
Other dysmorphisms	Hands: variant of single transverse palmar crease, mild clinodactyly dig 5 right	Tapering fingers, broad flat feet	No		No		Two supernumerary nipples	Mild tapering of fingers	Overriding toes, broad thumbs, single transverse palmar crease hands bilateral	Gynaecomastia, prominent hand creases, overriding toes, hallux valges, pedes planus, multiple papulae back, fistula anal cleft)		Long fingers, long toes, supernumerary nipple	No	No					No
Vision abnormalities	No	Yes (amblyopia)	No	Yes (nystagmus and hypermetropia + 4)	No	No	Yes (lazy right eye with convergent squint)	Yes (mild refractory problem, mild squinting, suboptimal vision OD)	Yes (refractive error)	Yes (mild refraction error)	Yes (mild myopia)	Yes (strabismus)	No	Yes (optic nerve atrophy, hypermetropia, nystagmus)	Yes (mild hyperopia)	No	No	No	Yes (mild strabimus, corrective lenses)	11	8	19	57.8947	8 refractive error, 4 strabismus/squint, 2 amblyopia, 2 nystagmus, 1 optic nerve atrophy
Hearing abnormalities	Yes (recurrent ear infections, ear tubes, adenotomy)		Yes (glue ears, had hearing aids in the past)	Yes (ear tubes)	Yes (recurrent ear infections, had ear tubes)	No	No	No	Yes (recurrent ear infections; hearing loss as a child)	No	No	Yes (recurrent otitis media, vents for conductive hearing loss as a child, now normal hearing)	Yes (recurrent serous otitis and trans-tympanic aerator)	Yes (internal otitis)	Yes (flat tympanograms, required bilateral PE tubes)	No	No	No	No	9	9	18	50	All (9) had otitides/tubes
Cardiac abnormalities			No	Yes (ventricular septal defect)	No	Yes (aberrant right arteria subclavia, no clinical consequences)	No	No	No	No	No	No	No	No	No	No	No	Yes (ventricular septal defect / atrial septal defect)	Yes (bicuspid aortic valve, systolic murmur)	4	13	17	23.5294	1 VSD/ASD, 1 bicuspid ao valve, 1 VSD, 1 aberrant right a. subclavia
Respiratory abnormalities	No		No	No	Yes (recurrent upper airway infections, had antibiotic prophylaxe and inhalation steroids)	Yes (first year, several hospital admissions)	No	No	Yes (asphyxia after birth, resuscitation, pneumonia, frequent upper airway infections as child)	No	No	No	Yes	No	No	No		Yes (recurrent chest infections)	No	5	12	17	29.4118	3 recurrent infections, 2 unknown
Gastrointestinal abnormalities		Yes (constipation, incontinence for urine/defecation until ~10 yrs)	Yes (chronic constipation)	No	Yes (poor growth, incontinence for defaecation)	No	Yes (constipation / diarrhea)	Yes (feeding problems in past, gastroesophageal reflux, involvement of dietician)	Yes (M. Hirschprung, colostoma and low-anterior resection)	No	No	No	Yes (gastroesophageal reflux)	Yes (gastroesophageal reflux disease during the first months of life)	Yes (dysphagia, stool incontinence)	No		No	Yes (GE reflux)	10	7	17	58.8235	4 reflux, 3 incontinence, 3 constipation, 1 diarrhea, 1 Hirschprung, 1 dysphagia
Urogenital abnormalities		Yes (unilateral cryptorchidism unilateral (surgery), inguinal hernia (surgery))	Yes (hydrocele)	No	Yes (sometimes incontinence for urine, hydrocele)	No	No	No	Yes (bilateral cryptorchidism, orchidopexia, hydrocele/inguinal hernia)	No	No	No	No	Yes (operated left cryptorchidism, oscillating right testicle)	Yes (testicular torsion, repaired at 6 months)	No	No	No	No	6	12	18	33.3333	3 cryptochidism, 3 hydrocele, 2 inguinial hernia, 1 incontinence, 1 testicular torsion
Endocrine/immunological/metabolic abnormalities	Yes (overweight)		No		Yes (recurrent upper airway infections, had antibiotic prophylaxe and inhalation steroids)		No	NA	Yes (frequent upper airway infections as child)			No	NA	No	Yes (hypothyroidism, on thyroid supplementation)	No	No	Yes (recurrent infections; respiratory, otitis media, dacrocystitis)	No	5	7	12	41.6667	3 recurrent upper airway infections (3/11 or 3/16), 1 overweight, 1 hypothyroidism
Skin/hair/nail abnormalities			Yes (birthmark on leg, thick toenail as a baby)	Yes (2 café-au-lait spots)	Yes (hairy naevus left leg)	Yes (left hand: nail of dig II is hypoplastic)	No	No (had one café-au-lait spot)	Yes (dystrophic nails, frequent paronychia and ingrown toenails)	Yes (multiple papulae and maculae on back)		Yes (numerous congenital melanocytic nevi)	No	No		No	No	No	No
Malignancies	No		No		No		No		No		No	No	No	No	No	No		No	No	0
Other	Plagiocephaly, humerus cyst, cavities, drooling					Plagiocephaly left	Mild plagiocephaly, mild overall overgrowth (p90), occasional eczema as baby/toddler	Pseudoplagiocephaly right, excision mucocele ductus Whartoni		Hypertension	Excessive drooling as a child		Iron-deficiency anemia	Pain tolerance	Umbilical hernia	Migraines as a child		Cleft lip and palate	No					1 cleft lip/palate, 1 umbilical hernia, 1 humerus cyst
*SD-values: either supplied by clinician, or calculated by us using the TNO growth calculator and growth charts1 for Dutch individuals and CDC/WHO growth calculators2,3,4 for individuals from other countries																						**If characteristic is not assessed in individual, it is not added to total
1https://www.tno.nl/nl/gezond/jeugd-gezondheid/eerste-1000-dagen-kind/groeidiagrammen-groeicalculators/
2https://simulconsult.com/resources/measurement.html
3https://www.bcm.edu/bodycomplab/BMIapp/BMI-calculator-kids.html
4https://peditools.org/growthwho/

## Sheet: Literature review
														Yes	No	Total (yes+no)	Percentage
Paper	Wang (2018)	Parra (2023)	Tang (2021)	Snijders Blok (2015) - Family 3	Snijders Blok (2015) - Family 2	Lennox (2020)	Wang (2018)	Snijders Blok (2015) - Family 1	Lennox (2020)	Nicola (2018) - patient 1	Lennox (2020)	Nicola (2018) - patient 2	Nicola (2018) - patient 3
Extra information				Updated clinical information in blue							Updated clinical information in blue
Genotype
Variant (cDNA) in NM_001356.4	c.443+3A>T	c.697G>A	c.875G>T	c.898G>T	c.1052G>A	c.1052G>A	c.1052G>A	c.1084C>T	c.1105A>G	c.1127G>A	c.1399G>T	c.1486G>A	c.1702C>T
Variant (gDNA) in GRCh37/hg19	g.41201909A>T	g.41203007G>A	g.41203502G>T	g.41203525G>T	g.41204459G>A	g.41204459G>A	g.41204459G>A	g.41204491C>T	g.41204512A>G	g.41204534G>A	g.41205565G>T	g.41205652G>A	g.41206198C>T
Variant (gDNA) in GRCh38/hg38	g.41342656A>T	g.41343754G>A	g.41344249G>T	g.41344272G>T	g.41345206G>A	g.41345206G>A	g.41345206G>A	g.41345238C>T	g.41345259A>G	g.41345281G>A	g.41346312G>T	g.41346399G>A	g.41346945C>T
Variant (p.)	p.?	p.(Ala233Thr)	p.(Arg292Leu)	p.(Val300Phe)	p.(Arg351Gln)	p.(Arg351Gln)	p.(Arg351Gln)	p.(Arg362Cys)	p.(Thr369Ala)	p.(Arg376His)	p.(Ala467Ser)	p.(Val496Met)	p.(Pro568Ser)
XCI skewing test in mother				Random X-inactivation	Not informative			Extreme skewing
Inheritance	De novo	Maternal	De novo	Maternal (de novo in mother)	Maternal	Maternal	Maternal	Maternal	Maternal	De novo	Maternal (present in mother of mother)	De novo	Unknown
General information
Gender	Male	Male	Male	Male	Male	Male	Male	Male	Male	Male	Male	Male	Male
Age at detection of DDX3X variant		8 yrs									5 yrs
Abnormalities during pregnancy/delivery										Yes (US: nuchal thickening)	No	Yes (breech position)
Gestational age at birth										40+11 weeks	38.3 weeks	40+6 weeks	At term
Birth weight										3260 g (25th centile)	3320 g (-1 SD)		2160 g (<0.4 centile)
Family
Siblings				Yes (one half-sister with egg donation of mother's sister; also one terminated pregancy (with similar ultrasound similarities, was carrier of the DDX3X variant) and two miscarriages in mother)	No (but brother of mother is affected and carrier)			Yes (two brothers (1 affected + tested), two sisters)			Yes (1 healthy full sister)
Neurodevelopmental symptoms in mother (if carrier)											No
Patient measurements (most recent value)
Height										2nd centile (14 months)	122.5 cm (-0.8 SD)	124.5 cm (10th centile)	9th centile (2y 10m)
Weight										2nd centile (14 months)	25 kg (0.3 SD weight-for-age, -1.0 SDD BMI)	25.7 kg (25th centile)	0.4th-2nd centile
Head circumference		Microcephaly		(+1.8 SD)	(-4.5 SD)	45 cm (0.4 centile)		(-1 SD)	Normocephalic	53.2 cm (25th centile)	49.5 cm (-1.5 SD)	50.7 cm	<0.4th centile					4/9 microcephaly, 0/9 macrocephaly
Age at these measurements											7 years	8 years	2 years 10 months
Neurodevelopment
Developmental delay	Yes	Yes (moderate)	Yes			Yes	Yes		Yes (ID/DD)	Yes	Yes	Yes	Yes	9	0	9	100
Intellectual disability		Yes (moderate)	Yes	Yes (severe)	Yes (moderate-severe)			Yes (borderline-mild)		Yes (moderate-severe)	Yes (moderate) (paper: Vineland score 65)	Yes (moderate)	Yes (severe)	10	0	10	100	13/13 ID/NDD	1 mild, 3 moderate, 2 moderate-severe, 2 severe, 1 unknown (out of 9)
IQ test results				TIQ 45, verbal IQ <55, performal IQ <55		Vineland total score 69
Motor developmental delay										Yes (7.5 years: walk with rollator, not independently)	Yes (fine motor skills delayed)		Yes	3	0	3	100
Age of first independent steps											24 months	18 months	~4 yrs
Speech/language developmental delay		Yes								Yes	Yes	Yes (8 yrs: significant delay in recpetive and expressive language, PLS-5 score 5 = percentile rank 1)	Yes	5	0	5	100
Age of first words													~4 yrs
Formal speech/language disorder											Yes (expressive speech/language disorder, hard to understand, articulation problems)
Speech therapy											Yes (in the past)
Current speech/language capacities										Expressive language limited to a number of signs, pointing and some single words; comprehension better.	4-5 word sentences but not logical	Essentially nonverbal despite speech therapy	Speech development progressed slowly with only about 12 words with meaning by the age of 15 yrs				all nonverbal or minimally verbal
Abnormalities in behaviour/psychiatry		Yes (ADHD, sensory behavioral abnormality, anxiety, low frustration tolerance, frequent tamper tantrums)	Yes	No	No			Yes	Yes	Yes (sociable personality with some repetitive stereotypic movements including hand-wringing and rocking, self-inurious behaviour including finger biting)	Yes (when he was young there were sleeping problems)	Yes (hyperactive, aggressive behavior)	Yes (some behavioral difficulties, but generally happy disposition with repetitive movements including hand flapping)	8	2	10	80
Formal diagnosis of autism spectrum disorder		No	Yes						Yes		No			2	2	4	50
Signs of autism spectrum disorder										Yes	No
Formal diagnosis of ADHD/ADD		Yes							Yes		No			2	1	3	66.6667
Signs of ADHD/ADD
Hypotonia		Yes	Yes (moderate)			Yes			Yes	Yes (not neonatal)	Yes (only first years, drooling and motor delay)		Yes	7	0	7	100
Hypertonia		No	No								No			0	3	3	0
Movement problems		Yes (dyskinesia)	Yes (gait abnormalities, disorganized and hypotonic gait)	Yes	Yes			No		Yes (repetitive movements when younger, now hand-wringing)	No	Yes (periodic limb movement disorder)		5	2	7	71.4286
Epilepsy		No	No			No			No	Yes (absence epilepsy, diagnosis at 7.5 yrs)	No			1	5	6	16.6667
Structural brain abnormalities		Yes (abnormal corpus callosum)	Yes (corpus callosum abnormalities, key-hole shaped temporal horns, enlarged ventricles, white matter abnormalities)			Yes (diffusely thin corpus callosum, decreased white matter volume, key-hole temporal horns)			NA	Yes (watershed infarcts)	Normal	Yes (Dandy-Walker variant)	Yes (hypogenesis of the corpus callosum with thinning of the splenium and absence of the rostrum)	6	1	7	85.7143	4/6 corpus callosum abnormalities, 1/6 ventriculomegaly
Additional features
Skeleton/limb abnormalities											No			0	1	1	0
Joint laxity		No									No			0	2	2	0
Facial dysmorphisms				Yes	No			Yes		Yes (depressed nasal tip, low-hanging columella, small sinus with hair on bridge of nose)	Yes (small palpebral fissurs)	Yes (mild facial diplegia, deep-set eyes, small nose and mouth, thin downturned lips)	Yes (broad face, fleshy earlobes, thin upper lip)	6	1	7	85.7143	2 deep-set eyes, 2 thin lips, 2 full long eyebrows
Other dysmorphisms				Brachycephaly				Brachycephaly		Plagiocephaly, lambdoid synostosis, bilateral sacral pits	No	Plagiocephaly (positional plagiocephaly with mild torticollis)	Brachycephaly, inverted nipples, truncal obesity, long toes, pes planus					3 brachycephaly, 2 plagiocephaly
Vision abnormalities		No	No	Yes (strabismus, surgery)	Yes (strabismus)	No			No	Yes (pale optic discs, myopia, astigmatism, squint with myopia, astigmatism, recurrent eye infectoins due to a blocked nasolacrimal duct)	Yes (glasses +3)	Yes (cataracts, ptosis, retinal detachment, hyperopia, bilateral lamellar cataracts with left side ptosis)		5	4	9	55.5556	3 strabismus/squint, 2 refractory, 1 squint, 1 cataracts, 1 retinal detachment
Hearing abnormalities		No	Yes (recurrent ear infections, no hearing problems)			Yes (left ear conductive hearing loss)			No	Yes (recurrent ear infections, hearing okay)	No	Yes (mild left-sided conductive deafness)		4	3	7	57.1429	2 recurrent ear infections, 2 mild conductive hearing loss
Cardiac abnormalities		No	No	Yes (dysplastic pulmonary valve)		No			No	Yes (ASD, aortopulmonary window, ostium secundum defect, PDA, pericardial defect with associated herniation of the right upper lung / 14 months: small restrictive VSD)	No	Yes (RBBB, pulmonary atresia, VSD, PFO, stenotic PDA)	Yes (mild pulmonary stenosis)	4	5	9	44.4444	1 dysplastic pulmonary valve, 1 pulmonary stenosis, 1 pulmonary atresia, 1 ASD, 2 VSD, 1 pericardial defect, 1 RBBB, 1 stenotic PDA
Respiratory abnormalities											No			0	1	1	0
Gastrointestinal abnormalities		No	Yes (reflux)							Yes (neonatal feeding difficulty, gastro-oesophageal reflux (nasogastric tube feeding))	No		Yes (gastro-oesophageal reflux in infancy)	3	2	5	60	3 reflux, 1 feeding problems
Urogenital abnormalities				Yes (cryptorchidism, surgery)		Yes (hypospadias)					No	Yes (retractile testes, moderate renal pelviectasis with mild caliectasis of the left renal collecting system)		3	1	4	75	1 cryptorchidism, 1 hypospadias, 1 retractile testes, 1 renal pelviectasis
Endocrine/immunological/metabolic abnormalities		No	Yes (recurrent infections: otitis media, respiratory tract)	Yes (Hashimoto disease, chronic vitamin D deficiency)						Yes (recurrent ear and eye infections)	No		Yes (delayed puberty, obesity)	4	2	6	66.6667	2 recurrent infections, 1 Hashimoto, 1 delayed puberty, 1 obesity
Skin/hair/nail abnormalities		No								Yes (dermoid cyst over right eyebrow, nasal sinus)	No
Malignancies											No
Other			Sleeping problems, facial apraxia	Bifid uvula						Plagiocephaly		Mild REM-related central sleep apnoea						1 sleeping problems, 1 OSAS, 1 bifid uvula
