# Supplementary material for: DDX3X-related neurodevelopmental disorder in males – presenting a new cohort of 19 males and a literature review
Source: Eur J Hum Genet. 2025 Mar 31;33(8):980–8. doi: 10.1038/s41431-025-01832-x (PMC12322063; doi:10.1038/s41431-025-01832-x)
Supplement: Supplementary file 2 — Table S2 - Variant characteristics [file 41431_2025_1832_MOESM2_ESM.xlsx]

## Sheet: DDX3X variants
This study: individual	gDNA (hg38)	cDNA (NM_001356.5)	Variant (p.)	Inheritance	Exon	Domain	PhyloP	CADD PHRED (v1.7)	PolyPhen2 HDivPred	PolyPhen2 (conclusion)	SIFT	SIFT (conclusion)	AA cons	DDG 5E7J	DDG 605F	DDG mean (5E7J + 605F)	DDG (conclusion)	3D protein analysis	Alpha missense - Score	Alpha Missense (conclusion)	SGE	Splice AI	ClinVar*	GnomAD	COSMIC	Variant classification	ACMG criteria	Additional considerations for variant classification**
1	g.41342784A>G	c.491A>G	p.(Asp164Gly)	mat	6	no	9.32	27.7	0.995	prob dam	0	del	highly	x	-0.1	-0.1	no effect	possible	0.919	LP	slow depleting	x	no	no	no	Class 3	PM2, PP3, PP1
2	g.41343298A>T	c.626A>T	p.(His209Leu)	dn	7	Q	9.34	25.3	0.917	pos dam	0.03	del	highly	0.3	0.4	0.35	no effect	destabilizing	0.707	LP	unchanged	x	no	no	no	Class 4	PS2, PM2, PP3
3	g.41344070C>T	c.806C>T	p.(Ser269Phe)	mat (m dn)	9	A	7.52	31	0.998	prob dam	0	del	highly	2	2.3	2.15	stabilizing	destabilizing	0.984	LP	unchanged	x	no	no	1x (basal cell carcinoma	Class 4	PM2, PP3	de novo in mother (regarded as PS2)
4	g.41344317C>A	c.943C>A	p.(Arg315Ser)	mat (m dn)	10	A	5.02	28.1	0.967	prob dam	0	del	highly	-0.3	-0.2	-0.25	no effect	no effect	0.94	LP	unchanged	x	no	no	1x (cervix carcinoma)	Class 3	PM2, PP3, BP5	de novo in mother (regarded as PS2)
5	g.41345310C>T	c.1156C>T	p.(Pro386Ser)	mat (m dn)	11	A	6.04	23.9	1	prob dam	0	del	highly	-0.3	-0.2	-0.25	no effect	possible	0.999	LP	unchanged	x	no (oAA)	no	4x (4 melanoma)	Class 4	PM2, PP3, PP5	de novo in mother (regarded as PS2)
6	g.41346280C>T	c.1367C>T	p.(Ser456Phe)	dn	13	C	7.86	24.8	0.937	pos dam	0.01	del	moderately	0.9	0.8	0.85	stabilizing	destabilizing	0.31	LB	unchanged	x	no	no (2 oAA; 1 hemi, 1 het)	no	Class 4	PS2, PM2, PP3
7	g.41346296A>T	c.1383A>T	p.(Leu461Phe)	mat (m m -)	13	C	-1.84	14.57	1	prob dam	0	del	highly	-0.4	-0.7	-0.55	destabilizing	destabilizing	0.989	LP	unchanged	x	no	no	no	Class 3	PM2, PP3
8	g.41346363C>G	c.1450C>G	p.(Leu484Val)	mat	13	C	7.86	26.2	0.992	prob dam	0	del	highly	-0.5	-0.3	-0.4	no effect	possible	0.949	LP	unchanged	x	no	no	no	Class 3	PM2, PP3	affected brother and skewed X-inactivation in mother (regarded as PP1)
9-13	g.41346375C>T	c.1462C>T	p.(Arg488Cys)	dn (4) / mat (1)	13	C	6.11	31	1	prob dam	0	del	highly	-0.8	-0.5	-0.65	destabilizing	possible	0.803	LP	unchanged	x	yes (+ oAA)	no	1x (lymphoma)	Class 5	PS2, PM2, PM5, PP3, PS1
14	g.41346572T>C	c.1565T>C	p.(Ile522Thr)	mat	14	C	7.97	25.8	0.817	pos dam	0	del	highly	-0.9	-0.9	-0.9	destabilizing	possible	0.607	LP	slow depleting	x	no	yes (1; het) (+ 1 oAA; het)	no	Class 3	PP3	not hemizygous in gnomAD, only heterozygous once (regarded as PM2)
15	g.41346945C>G	c.1702C>G	p.(Pro568Ala)	mat (m m +)	15	C	7.86	26.5	1	prob dam	0	del	highly	0	0	0	no effect	possible	0.986	LP	unchanged	x	no (oAA)	no	no	Class 3	PM2, PP3, PM5
16	g.41347625_41347638del	c.1910-15_1910-2del	p.?	mat	intron 16	no	x	x	x	x	x	x	x	x	x	x	x	x	x	x	x	Acceptor loss 0.98 (16 bp); acceptor gain 0.49 (236 bp)	no	no	no	Class 3	PM2, PP3	skewed X-inactivation in mother (regardes as PP1)
17	g.41347638A>G	c.1910-2A>G	p.?	mat	intron 16	no	6.78	x	x	x	x	x	x	x	x	x	x	x	x	x	unchanged	Acceptor loss 0.98 (2 bp); acceptor gain 0.41 (222 bp)	no	no	no	Class 3	PM2, PP3
					Alamut 16-10-2024	Alamut 16-10-2024	Alamut 16-10-2024	CADD 16-10-2024	Alamut 16-10-2024	Alamut 16-10-2024	Alamut 16-10-2024	Alamut 16-10-2024	Alamut 16-10-2024	BioFold 16-10-2024	BioFold 16-10-2024	BioFold 16-10-2024	BioFold 16-10-2024	Analysis D. Rots	AlphaMissense (hegelab.org) 16-10-2024	AlphaMissense (hegelab.org) 16-10-2024	Radford et al (2022) - Supplementary Data	SpliceAI 16-10-2024	ClinVar v4.0.0 16-10-2024	GnomAD v4.1.0 16-10-2024	COSMIC 16-10-2024
Previous literature
Parra (2023)	g.41334278C>T	c.26C>T	p.(Ala9Val)	mat	1	no	1.16	20.4	0.168	ben	0.23	tol	moderately	x	x	x	x	no effect	0.115	LB	unchanged	x	no	no (2oAA; 2 het)	no	Class 3	PM2, BP4	not in functional domain
Kellaris (2018)	g.41341568G>A	c.236G>A	p.(Arg79Lys)	mat	4	no	7.69	24.2	0.118	ben	0.17	tol	highly	x	x	x	x	no effect	0.183	LB	unchanged	x	no	yes (10; 2 hemi, 8 het) (+ 2 oAA; 1 hemi, 1 het)	1x (pharynx carcinoma)	Class 3	PS3, BS2	dubious in silico predictions, not in functional domain
Dai (2022)	g.41342539G>A	c.329G>A	p.(Arg110His)	mat	5	no	3.37	24.2	0.971	prob dam	0.02	del	highly	x	x	x	x	no effect	0.219	LB	unchanged	x	no	no	no	Class 3	PM2	dubious in silico predictions, not in functional domain
Wang (2018)	g.41342656A>T	c.443+3A>T	p.?	dn	intron 5	no	3.42	x	x	x	x	x	x	x	x	x	x	x	x	x	unchanged	Acceptor loss 0.43 (81 bp); donor gain 0.23 (12 bp)	no	no	no	Class 3	PS2, PM2, PP3
Parra (2023)	g.41343754G>A	c.697G>A	p.(Ala233Thr)	mat	8	A	9.82	31	1	prob dam	0	del	highly	0	0	0	no effect	destabilizing	0.997	LP	enriched	x	no	no	no	Class 3	PM2, PP3
Tang (2021)	g.41344249G>T	c.875G>T	p.(Arg292Leu)	dn	10	A	9.94	34	0.992	prob dam	0	del	highly	0	0.2	0.1	no effect	possible	0.974	LP	unchanged	x	no (oAA)	no	1x (bladder carcinoma)	Class 4	PS2, PM2, PP3
Snijders Blok (2015)	g.41344272G>T	c.898G>T	p.(Val300Phe)	mat (m dn)	10	A	9.94	31	1	prob dam	0	del	highly	0	0.2	0.1	no effect	destabilizing	0.99	LP	unchanged	x	no	no	no	Class 3	PM2, PP3	de novo in mother (regarded as PS2)
Snijders Blok (2015) / Wang (2018) / Lennox (2020)	g.41345206G>A	c.1052G>A	p.(Arg351Gln)	mat (2), unk (1)	11	A	9.94	25.5	0.865	pos dam	0	del	highly	-0.4	-0.3	-0.35	no effect	destabilizing	0.994	LP	slow depleting	x	no (oAA)	no	1x (CRC)	Class 4	PM2, PP3	recurrence (regarded as PS1), affected uncle
Snijders Blok (2015)	g.41345238C>T	c.1084C>T	p.(Arg362Cys)	mat	11	A	5.11	24.8	1	prob dam	0	del	highly	-0.4	-0.4	-0.4	no effect	possible	0.995	LP	unchanged	x	no	no	4x (oesophagus / basal cell carcinoma / 2 endometrioid)	Class 3	PM2, PP3, PS1, PP1	skewing in mother
Lennox (2020)	g.41345259A>G	c.1105A>G	p.(Thr369Ala)	unk	11	A	7.51	21.3	0.001	ben	0	del	highly	-0.1	-0.1	-0.1	no effect	no effect	0.104	LB	unchanged	x	no (oAA)	no	no	Class 3	PM2, PP3
Nicola (2018)	g.41345281G>A	c.1127G>A	p.(Arg376His)	dn	11	A	9.94	24.9	1	prob dam	0	del	highly	-0.2	-0.2	-0.2	no effect	no effect	0.985	LP	unchanged	x	no (oAA)	no	no	Class 4	PS2, PM2, PP3
Lennox (2020)	g.41346312G>T	c.1399G>T	p.(Ala467Ser)	m (m m +)	13	C	7.93	23.3	0.015	ben	0	del	highly	-0.2	-0.2	-0.2	no effect	no effect	0.094	LB	unchanged	x	no	no	no	Class 3	PM2, PP3
Nicola (2018)	g.41346399G>A	c.1486G>A	p.(Val496Met)	dn	13	C	9.94	28.4	1	prob dam	0	del	highly	-1.5	-1.5	-1.5	destabilizing	destabilizing	0.995	LP	unchanged	x	no (oAA)	no	3x (brain tumor / 2 lymphoid)	Class 4	PS2, PM2, PP3
Nicola (2018)	g.41346945C>T	c.1702C>T	p.(Pro568Ser)	unk	15	C	7.86	26.5	1	prob dam	0	del	highly	0	0	0	no effect	destabilizing	0.995	LP	unchanged	x	no (oAA)	no	2x (CRC / lung carcinoma)	Class 3	PM2, PP3, PM5
					Alamut 16-10-2024	Alamut 16-10-2024	Alamut 16-10-2024	CADD 16-10-2024	Alamut 16-10-2024	Alamut 16-10-2024	Alamut 16-10-2024	Alamut 16-10-2024	Alamut 16-10-2024	BioFold 16-10-2024	BioFold 16-10-2024	BioFold 16-10-2024	BioFold 16-10-2024	Analysis D. Rots	AlphaMissense (hegelab.org) 16-10-2024	AlphaMissense (hegelab.org) 16-10-2024	Radford et al (2022) - Supplementary Data	SpliceAI 16-10-2024	ClinVar v4.0.0 16-10-2024	GnomAD v4.1.0 16-10-2024	COSMIC 16-10-2024
Extra information				dn = de novo; mat = maternal; unk = unknown; m m - = variant absent in mother of mother; m m + = variant present in mother of mother)		A = helicase ATP-binding domain; C = helicase C-terminal domain; Q = Q motif		CADD scores ≥25.3 indicate evidence for pathogenicity and score ≤22.7 benignity.*								Mean score from PDB 5E7J chain A and PDB 605F chain A.	Changes >|0.5| are considered significant for stability.						*Only scored as 'yes', if: 1) Variant is reported as pathogenic in ClinVar, and 2) Individual in ClinVar is certainly not the individual in our study.					** In addition to the applicable ACMG/AMP criteria shown in the previous column, this column shows additional considerations regarding correct variant interpretation. This is particularly relevant for X-linked recessive disorders, where the ACMG/AMP criteria may not fully encompass all relevant evidence [PMID: 32043524 and 36200025].
Interpretation (N/P/D in Table 1)								*Ref: Pejaver, V. et al (2022). Calibration of computational tools for missense variant pathogenicity classification and ClinGen recommendations for PP3/BP4 criteria. AJHG, 109(12), 2163-2177.		Table 1: ben = N; pos dam = PD; prob dam = D		Table 1: tol = N; del= D					Table 1: no effect / stabilizing = N; destabilizing = D			Table 1: LB = N; LP = D			oAA = other amino acid (missense variant at the same position, 'pathogenic' or 'likely pathogenic')	hemi = hemizygous; het = heterozygous; oAA = other amino acid (missense variant at the same position, not 'pathogenic', 'likely pathogenic' or 'synonymous')
	Excluded from clinical data
	pointing towards (likely) pathogenicity
	pointing towards possible pathogenicity
	pointing towards (likely) benignity
