# Supplementary material for: DDX3X-related neurodevelopmental disorder in males – presenting a new cohort of 19 males and a literature review
Source: Eur J Hum Genet. 2025 Mar 31;33(8):980–8. doi: 10.1038/s41431-025-01832-x (PMC12322063; doi:10.1038/s41431-025-01832-x)
Supplement: Supplementary file 3 — Table S3 - Three-dimensional protein structure analysis [file 41431_2025_1832_MOESM3_ESM.xlsx]

## Sheet: Sheet1
Variant	Source	WT role	MUT predicted effect
Ala9Val	literature	Located in a disordered region, which is important for interaction with other proteins (e.g. TBK1).	As the region does not have a secondary/tertiary structure on its own, the variants is not predicted to affect the protein's structure. However, this variant could affect DDX3X binding to other proteins.
Arg79Lys	literature	Located in a disordered region, which is important for interaction with other proteins (e.g. TBK1).	As the region does not have a secondary/tertiary structure on its own, the variants is not predicted to affect the protein's structure. However, this variant could affect DDX3X binding to other proteins.
Arg110His	literature	Located in a disordered region, which is important for interaction with other proteins (e.g. TBK1).	As the region does not have a secondary/tertiary structure on its own, the variants is not predicted to affect the protein's structure. However, this variant could affect DDX3X binding to other proteins.
Asp164Gly	this study	Asp164 is forming a flexible loop which allows DDX3X to change conformations from pre-unwound to post-unwound states. In the pre-unwound state (PDB:6O5F) Asp164 is located on a surface between the helicase ATP-binding and C-terminal domain parts, while in the post-unwound state (PDB:7LIU) the loop is bound to the ATP-binding domain (and ATP/AMP) and Asp134 interacts with the Arg202.	Change from a larger and negatively charged Asp to small and non-polar Gly would disrupt binding to the Arg202 in the post-unwound state and could affect dynamics of DDX3X conformation changes.
His209Leu	this study	His209 is partially located in the hydrophobic core of the helicase ATP-binding domain, near the interaction surface with RNA and the helicase C-terminal domain.	Change to smaller Leu would likely disrupt local structure and could destabilize the domain and/or affect binding to RNA and/or interaction between the both helicase domains.
Ala233Thr	literature	Ala233 is located in the hydrophobic core of the ATP-binding helicase domain and is involved in formation of the ATP-binding pocket.	Change from a small and non-polar Ala to larger and polar Thr would result in steric clashes within the core of the domain, so this variant would likely destabilize the ATP-binding domain, and disrupt it's ATP-binding pocket.
Ser269Phe	this study	Ser269 is located in the hydrophobic core of the ATP-binding helicase domain.	Change from smaller Ser to large Phe would result in steric clashes within the core of the domain, so this variant would likely destabilize the ATP-binding domain.
Arg292Leu	literature	Arg292 is located on a surface and interacts with Glu186 of the second DDX3X monomer in homodimer (in the pre-unwound state (PDB:6O5F)), while in the post-unwound and unbound DDX3X it is interacting with the flexible loop that allows DDX3X conformation change.	Change from positively charged and large Arg to smaller and non-polar Leu would disrupt interaction with Glu186 of the second monomer, so the variant could destabilze the DDX3X homodimer and/or it could affect DDX3X conformation changes, by disrupting interaction with the flexible loop.
Val300Phe	literature	Val300 is located in the hydrophobic core of the ATP-binding helicase domain.	Change from smal Val to large Phe would result in steric clashes within the core of the domain, so this variant would likely destabilize the ATP-binding domain.
Arg315Ser	this study	Arg315 is located on a surface of the DDX3X without known binding partners.	Change to Ser on a surface is not expected to have a significant effect on the protein's structure. However, it could affect binding to other (yet unknown) proteins.
Arg351Gln	literature	Arg351 is located on a surface that interacts with a strand of RNA.	Change from positively charged Arg to negatively charged Gln would disrupt binding to the (negatively charged) RNA, so the variant could affect helicase function.
Arg362Cys	literature	Arg362 is located on a surface of the domain, distant from known binding surfaces. Arg362 stabilizes the domain on surface by interacting with multiple negatively-charged aminoacids Glu358, Glu366 and Asp395.	Change from positively charged Arg to uncharged Cys on surface is not expected to significantly affect domain's structure. However, multiple ionic interactions will be lost, so the variant could destabilize the domain and/or could affect binding to other (yet unknown) proteins.
Thr369Ala	literature	Thr369 is located on a surface of the domain, distant from known binding surfaces. Thr369 stabilizes the domain on surface by interacting with Asp207.	Change from polar Thr to non-polar Ala on surface is not expected to significantly affect domain's structure: only a single hydrogenic bond with Asp207 will be lost due change to Ala. Due to loss of the bond and change to non-polar aminoacid, the variant could, however, destabilize the domain and/or could affect binding to other (yet unknown) proteins.
Arg376His	literature	Arg376 is burried near the surface in the ATP-binding domain forming multiple interactions with other aminoacids within the domain's core.	Change from positively charged large Arg to similar in size and biochemical properties His is not expected to significantly affect protein's structure.
Pro386Ser	this study	Pro386 performs a turn after a helix and is located on the surface between the helicase ATP-binding and C-terminal domain parts.	Change from rigid Pro to polar Ser would not allow for a rapid turn after the helix and would likely destabilize the surface between the two domain parts, likely affecting its dynamics and/or stability.
Ser456Phe	this study	Ser456 is located on a surface of the helicase C-terminal domain which interacts with the second DDX3X monomer in homodimer and single strand of RNA in the post-unwound state.	Change from small and polar Ser to a large and non-polar Phe could disrupt binding to the second DDX3X monomer and/or to the RNA.
Leu461Phe	this study	Leu461 is located in the hydrophobic core of the helicase C-terminal domain.	Change from smaller Leu to large Phe would result in steric clashes within the core of the domain, so this variant would likely destabilize the domain.
Ala467Ser	literature	Ala467 is located on a surface of the C-terminal domain, near the interaction surface with the second DDX3X monomer (in the post-unwound state).	Change from a small and non-polar Ala to small and polar Ser is not predicted to significantly affect protein's structure. However, this variant could affect homodimer formation and/or stability.
Leu484Val	this study	Leu484 is located on a surface of the helicase C-terminal domain which interacts with the ATP-binding domain parts (in the post-unwound state).	Change to a smaller Val would result in cavity between the two domains, so the variant could affect protein's stability and/or dynamics.
Arg488Cys	this study	Arg488 is located on a surface of the helicase C-terminal domain which interacts with the ATP-binding domain parts, including Gln281 and Asp506 (in the post-unwound state).	Change to a smaller Cys would result in cavity between the two domains, so the variant could affect protein's stability and/or dynamics.
Val496Met	literature	Val496 is located in the hydrophobic core of the helicase C-terminal domain.	Change from smal Val to larger Met would result in steric clashes within the core of the domain, so this variant would likely destabilize the domain.
Ile522Thr	this study	Ile522 residue is buried within hydrophobic core of the helicase C-terminal domain, while its backbone is forming domain's surface, near the interaction surface with the helicate ATP-binding domain and RNA strand (in the post-unwound state).	Change from non-polar Ile to polar Thr would likely disrupt the packing of the buried non-polar aminoacids and affect domain's structure, likely disrupting its ability to bind to RNA and/or dynamics and stability.
Pro568Ala	this study	Pro568 is forming a turn before the helix, with its residue being buried and backbone forming helicase C-terminal domain's surface, distant from known binding surfaces	Change from rigid Pro to non-polar Ala would not allow for a rapid turn before the helix and could result in steric clashes within the C-terminal domain, so the variant could likely destabilize the domain.
Pro568Ser	literature	Pro568 is forming a turn before the helix, with its residue being buried and backbone forming helicase C-terminal domain's surface, distant from known binding surfaces	Change from rigid Pro to polar Ser would not allow for a rapid turn before the helix and would likely result in steric clashes within the C-terminal domain, so the variant would likely destabilize the domain.
